# Supplementary material for: Effectiveness of functional ingredients to enhance gill disease in Atlantic salmon (Salmo salar, L.)
Source: PLoS One. 2024 Jun 20;19(6):e0304112. doi: 10.1371/journal.pone.0304112 (PMC11189246; doi:10.1371/journal.pone.0304112)
Supplement: S1 Appendix — (XLSX) [file pone.0304112.s002.xlsx]

## Sheet: Cell viability
	ARGININE										β - GLUCAN
	CTRL	0.0001	0.001	0.01	0.1	1	100	1000	2000		CTRL	0.0001	0.001	0.01	0.1	1	100	1000	2000
	1.20955	0.913803	0.894454	0.606799	0.914475	0.92271	0.0363337	0.820405	0.260845		0.964491	1.22301	1.01486	0.988079	1.02428	0.925789	0.961337	0.757739	0.621501
	0.89688	1.01575	0.975216	0.942184	1.30232	0.976057	0.640846	0.870736	0.601935		1.00224	0.815196	0.968468	1.04734	1.0103	0.851381	0.804818	0.616598	0.674442
	1.01703	0.956389	0.874228	0.987034	0.908686	0.933592	0.577177	0.844538	0.449226		0.873649	0.977782	0.899253	0.95176	1.08356	1.01713	1.03981	0.746849	0.68905
	1.10058	1.00951	1.02829	0.980674	1.00665	1.01428	0.899484	0.810368	0.551151		1.08193	1.11093	1.07303	1.13577	1.05584	1.06157	0.946814	0.908194	0.514345
	0.687401	1.14829	1.00046	1.08599	1.00264	0.976173	0.761815	1.09423	0.465436		1.00102	0.837885	0.982046	1.02192	0.901371	0.951167	0.912955	0.813844	0.630664
	1.25995	1.10965	0.997384	1.04956	0.96407	0.988768	0.92378	0.897213	0.693319		0.991167	1.03093	1.02453	1.03363	1.03499	1.1547	0.923365	0.80546	0.743076
	0.828607	0.853641	0.982957	1.00032	1.08564	0.938338	0.838246	0.793996	0.415207		1.0855	0.935506	1.02446	0.919836	1.00801	0.782878	1.00977	0.849101	0.717567
	significant outlier (P < 0.05)
	Significant outlier (P < 0.05) were determined using an outlier calculator (GraphPad Prism 9).
	VITAMIN C										PFA1
	CTRL	0.01	0.05	0.1	1	10	100	500			CTRL	0.0001	0.001	0.01	0.1	1	100	1000	2000
	0.974954	0.995057	1.00901	1.02744	0.982631	0.980712	1.02059	0.980417			0.983252	1.03133	1.01446	1.02769	1.01068	1.0004	1.01273	0.927315	0.771919
	0.945249	1.01146	0.959792	1.051	1.01621	1.06272	1.02717	1.02295			1.00785	1.04327	0.986521	0.99379	1.02598	0.974489	0.976704	0.898566	0.697619
	1.04008	1.01107	0.955047	0.997201	1.00724	0.846765	0.814353	0.993199			0.995223	0.948035	0.950987	0.928144	0.981148	0.979865	0.970699	0.918521	0.736785
	1.01818	0.973112	1.00183	1.03114	1.01605	0.993409	1.14352	1.0072			1.03595	0.981275	0.973848	0.955534	0.96598	0.977508	0.908179	0.850364	0.731159
	0.975513	1.02777	0.97574	1.04771	1.0021	0.960666	1.01864	1.03507			1.02866	0.997659	0.986921	0.953856	0.980403	0.909525	0.982401	0.86006	0.657087
	1.04357	0.977435	0.988566	1.03014	0.98609	0.958147	1.04137	1.02473			0.949062	0.989696	0.974793	0.973412	0.953951	0.899295	0.965535	0.909646	0.856012
	1.00245	0.951516	0.995026	1.04251	1.02653	0.992615	0.9812	1.00752			0	1.02891	1.00722	0.994221	0.964532	0.978007	0.986503	0.922836	0.788889
	PFA2
	CTRL	0.0001	0.001	0.01	0.1	1	100	1000
	1.00963	0.921216	1.14738	0.833925	0.885986	0.929923	0.482086	0.414971
	1.00904	0.968982	1.21702	0.873786	0.695477	0.919866	0.757969	0.505856
	0.97273	0.921804	0.944793	0.936974	0.898522	0.877082	0.715567	0.328965
	1.01662	0.861671	1.02181	0.896737	0.831104	0.906083	0.772802	0.530457
	1.02876	0.816751	0.992808	0.990272	0.891374	0.965699	0.72967	0.44788
	0.999503	1.03803	0.891886	0.7197	0.86825	0.886808	0.657382	0.401081
	0.963717	1.03923	0.918481	0.941795	0.945627	0.870772	0.497013	0.262738
	significant outlier (P < 0.05)

## Sheet: ROS production
	ARGININE										β - GLUCAN
	CTRL	0.0001	0.001	0.01	0.1	1	100	1000	2000		CTRL	0.01	0.1	1	10	50	100	500	1000
	1.02675	1.01688	1.01428	0.705991	0.648037	1.14471	1.4943	0.920813	0.835514		0.925446	1.23229	1.37971	1.18245	1.23141	1.20362	1.6956	1.2057	1.78986
	1.05772	1.05754	1.08338	0.902622	0.934976	1.29306	1.5421	1.19764	1.03528		0.768794	1.21438	1.3131	1.20403	1.40605	1.08778	0.977381	1.37177	2.1093
	1.20052	1.41615	1.18121	1.12182	0.917606	1.59603	1.72611	1.1708	0.801999		0.874266	1.29603	1.66249	0.93705	1.37373	1.18243	1.8134	1.43201	1.66106
	0.984969	1.31534	0.973837	1.22031	0.824462	1.48578	1.62616	0.927049	0.987433		1.1955	1.1541	1.44947	1.15638	1.34094	1.17601	1.11773	1.18069	1.90859
	1.07739	1.34638	0.981214	1.17762	1.01628	1.4263	1.27004	0.866089	1.01834		1.08409	1.25654	1.16434	1.23098	1.3548	1.07809	1.6054	1.40756	1.76796
	0.80334	1.25495	1.09502	1.38351	1.17964	1.29799	1.31429	0.806761	0.688974		0.981937	1.57211	1.19748	1.16587	1.41761	1.34078	1.61747	1.52829	1.72054
	0.849317	1.17212	1.14384	1.39965	1.24709	1.26861	1.51721	1.06981	0.777824		1.16996	1.69663	1.59253	1.70256	1.33048	1.54704	1.88845	1.62864	2.41917
											significant outlier (P < 0.05)
											Significant outlier (P < 0.05) were determined using an outlier calculator (GraphPad Prism 9).
	VITAMIN C										PFA1
	CTRL	0.1	0.5	1	10	100	1000	5000			CTRL	0.0001	0.001	0.01	0.1	1	100	1000	2000
	1.08504	0.510319	0.448594	0.529558	0.544789	0.63294	0.520484	0.453709			0.695246	0.539604	0.436721	0.638968	0.767644	0.893244	0.815449	1.78061	3.07163
	0.979378	0.473463	0.450045	0.522447	0.576458	0.698403	0.516583	0.482439			1.31448	0.861621	0.782677	0.836672	0.928081	1.10773	0.962198	1.88264	3.17232
	0.977288	0.46112	0.569952	0.532525	0.508673	0.678963	0.637043	0.486342			0.987611	0.722693	0.825164	0.98397	0.984457	1.05381	0.947034	2.0225	3.28159
	1.00364	0.493502	0.58755	0.550018	0.580867	0.795302	0.648105	0.493181			0.941706	0.846789	0.712935	1.05088	0.893323	0.971436	0.85002	1.77079	3.46918
	0.977747	0.543851	0.609783	0.624455	0.639649	0.823774	0.822943	0.559416			1.03145	0.613213	0.674094	0.708843	0.966054	0.962244	1.04997	1.93695	3.5622
	0.934102	0.537743	0.551063	0.526334	0.673658	0.59752	0.611527	0.521938			0.769903	0.469737	0.581154	0.788509	0.873348	1.11713	1.11348	1.88518	3.47492
	1.04281	0.481051	0.531893	0.579254	0.715693	0.789138	0.746995	0.465701			1.2596	0.697714	0.852024	0.918032	0.882571	1.17953	1.25993	2.0869	3.47542
	PFA2
	CTRL	0.0001	0.001	0.01	0.1	1	100	1000
	0.948324	0.796574	0.61847	0.396189	0.52755	0.543509	0.391213	0.802827
	0.865412	1.02407	0.886671	0.662817	0.538096	0.370394	0.468074	0.701694
	0.878587	1.132	1.12452	0.534502	0.668797	0.408332	0.659424	0.690667
	1.25081	0.944263	1.12796	0.63398	0.705289	0.471081	0.533913	0.829517
	1.03656	0.93027	1.72733	0.852069	0.576397	0.592899	0.531778	1.01244
	1.02031	0.891448	1.17326	0.680088	0.717955	0.562214	0.644377	0.961128
	1.67212	0.845667	0.81108	0.526632	0.592167	0.592688	0.744444	1.21578
	significant outlier (P < 0.05)
	Significant outlier (P < 0.05) were determined using an outlier calculator (GraphPad Prism 9).

## Sheet: Amoebae survival
	ARGININE
	µg/mL
	10000	1000	100	10	CTRL
	5.01	43	85.1	85.8	86.2
	6.23	55.3	81.6	82.4	88.3
	2.56	57	83.3	95.2	89
	PFA1
	µg/mL
	10000	1000	100	10	CTRL
	36	68.4	86.2	86.1	88.8
	51.5	79	80.1	85.7	86.2
	47.1	74	84	84.5	89
	PFA2
	µg/mL
	10000	1000	100	10	CTRL
	1.67	13	68.5	90.3	96.4
	1.38	18.44	73.3	86.9	95.7
	1.92	9.09	87.1	89	95.5

## Sheet: Gill scores
Week	Cage	AGD score	Total score			Week	Cage	AGD score	Total score
0 week	1	1	2			3 weeks	1	1	1
0 week	1	0	1			3 weeks	1	0	0
0 week	1	0	2			3 weeks	1	1	1
0 week	1	1	2			3 weeks	1	1	1
0 week	1	2	2			3 weeks	1	0	1
0 week	1	1	1			3 weeks	1	2	1
0 week	1	1	2			3 weeks	1	2	1
0 week	1	1	0			3 weeks	1	0	1
0 week	1	1	1			3 weeks	1	0	1
0 week	2	1	2			3 weeks	1	1	2
0 week	2	0	1			3 weeks	1	1	1
0 week	2	2	1			3 weeks	1	1	1
0 week	2	0	2			3 weeks	1	0	2
0 week	2	0	1			3 weeks	1	1	1
0 week	2	1	2			3 weeks	1	0	1
0 week	2	1	2			3 weeks	1	1	1
0 week	2	2	2			3 weeks	1	1	0
0 week	2	0	2			3 weeks	1	1	1
0 week	2	0	2			3 weeks	1	1	1
0 week	3	0	1			3 weeks	1	1	2
0 week	3	0	2			3 weeks	2	1	2
0 week	3	0	1			3 weeks	2	1	1
0 week	3	1	2			3 weeks	2	1	1
0 week	3	1	1			3 weeks	2	0	1
0 week	3	0	3			3 weeks	2	0	1
0 week	3	2	2			3 weeks	2	1	2
0 week	3	0	0			3 weeks	2	2	1
0 week	3	3	2			3 weeks	2	1	3
0 week	3	0	4			3 weeks	2	1	3
0 week	4	1	1			3 weeks	2	1	2
0 week	4	0	3			3 weeks	2	0	1
0 week	4	1	2			3 weeks	2	1	2
0 week	4	1	1			3 weeks	2	1	1
0 week	4	0	3			3 weeks	2	0	1
0 week	4	1	1			3 weeks	2	2	2
0 week	4	1	1			3 weeks	2	0	2
0 week	4	0	0			3 weeks	2	1	1
0 week	4	0	3			3 weeks	2	0	2
0 week	4	0	2			3 weeks	2	3	1
						3 weeks	2	2	0
						3 weeks	3	1	1
						3 weeks	3	1	2
						3 weeks	3	1	0
						3 weeks	3	0	3
						3 weeks	3	1	3
						3 weeks	3	1	5
						3 weeks	3	0	1
						3 weeks	3	1	1
						3 weeks	3	1	1
						3 weeks	3	2	1
						3 weeks	3	1	1
						3 weeks	3	0	1
						3 weeks	3	2	1
						3 weeks	3	2	1
						3 weeks	3	3	2
						3 weeks	3	0	4
						3 weeks	3	1	2
						3 weeks	3	0	1
						3 weeks	3	1	1
						3 weeks	3	1	1
						3 weeks	4	1	1
						3 weeks	4	1	3
						3 weeks	4	0	1
						3 weeks	4	0	1
						3 weeks	4	1	2
						3 weeks	4	0	1
						3 weeks	4	2	4
						3 weeks	4	1	2
						3 weeks	4	0	1
						3 weeks	4	1	3
						3 weeks	4	2	2
						3 weeks	4	0	2
						3 weeks	4	2	1
						3 weeks	4	1	3
						3 weeks	4	0	5
						3 weeks	4	0	1
						3 weeks	4	1	1
						3 weeks	4	0	1
						3 weeks	4	2	2
						3 weeks	4	1	2

## Sheet: Pathogen detection
Week	Cage	Fish	Ct Paramoeba	Ct Branchiomonas	Ct Paranucleospora	Ct Pox
0 week	1	1	21.4	24.9	31.4
0 week	1	2	28.4	20.5	22.5	32.9
0 week	1	3	17	28.2	26
0 week	1	4	20.8	26.4	21.2
0 week	1	5	29.6	21.3	27.2
0 week	1	6	29	29.9	23
0 week	1	7	25.5	26.2	26.5
0 week	1	8	30.3	23.7	30.1
0 week	1	9	31.6	32.4	32.5
0 week	1	10	33.2	28.3	26.1	31.3
0 week	2	1	14.6	22.2	20.3	36.2
0 week	2	2	19.3	24.6	20.9
0 week	2	3	17.5	20.7	22.3
0 week	2	4	16.2	21.9	22.4	34.2
0 week	2	5	17.2	22.8	22.7
0 week	2	6	19.7	23.5	26	27.3
0 week	2	7	18.1	25.4	27.3
0 week	2	8	16	24.8	28.2
0 week	2	9	24	24.9	28.6
0 week	2	10	19.4	26.3	28.9	30.9
0 week	3	1	15.2	25.2	26.6	33.2
0 week	3	2	16.7	23.7	31.3
0 week	3	3	17.5	25.3	28.7
0 week	3	4	18	22.6	28.3
0 week	3	5	18.1	25.7	30.1
0 week	3	6	18.6	27.7	25.5	35.3
0 week	3	7	20	22.8	26.4
0 week	3	8	20.3	24.5	25.4
0 week	3	9	20.9	23	24.7
0 week	3	10	21.1	27.5	27.4
0 week	4	1	21.6	24.9	26.3
0 week	4	2	24.7	26.7	26
0 week	4	3	24.9	29.4	26.1
0 week	4	4	25.2	24.7	23.7
0 week	4	5	25.4	16.4	20.3	31.6
0 week	4	6	27.4	24	26.2	34.1
0 week	4	7	27.7	24.8	27.3
0 week	4	8	29.1	25.3	29.3
0 week	4	9	30.3	22.8	31.8	28
0 week	4	10	30.9	23.1	22.6	28.3
3 weeks	1	1	14.1	29	29.1
3 weeks	1	2	19.5	28.5	22.8
3 weeks	1	3	20.2	26.5	21.6
3 weeks	1	4	21.4	28.5	31.3
3 weeks	1	5	22.8	22	24.5
3 weeks	1	6	23.6	19.2	33.5
3 weeks	1	7	25.4	28.6	33
3 weeks	1	8	25.6	20.6	35.9
3 weeks	1	9	26	30.6	22.6
3 weeks	1	10	26.4	24.7	25.1
3 weeks	1	11	27.4	29.3	20.1
3 weeks	1	12	27.8	22.9	24
3 weeks	1	13	28	27.3	27.6
3 weeks	1	14	28.2	22.6	31.2
3 weeks	1	15	29.6	26.4	34.3
3 weeks	1	16
3 weeks	1	17
3 weeks	1	18
3 weeks	1	19
3 weeks	1	20
3 weeks	2	1	27	25.9	25.5
3 weeks	2	2	19.2	32.8	32.8
3 weeks	2	3	25.8	28.1	27.1
3 weeks	2	4	23.3	26.9	28.6
3 weeks	2	5	19.2	24.3	26.9
3 weeks	2	6	21.7	21.7	25
3 weeks	2	7	16.3	22.1	30.8
3 weeks	2	8	16.8	25.8	25.5
3 weeks	2	9	20.5	25.5	27.7
3 weeks	2	10	17.8	25.1	29.9
3 weeks	2	11	19.5	27.6	21.1
3 weeks	2	12	14.2	26.6	28.2
3 weeks	2	13	14.3	22.8	31.5
3 weeks	2	14	23.9	25.2	23.1
3 weeks	2	15	20.4	26.5	27.6	34.9
3 weeks	2	16
3 weeks	2	17
3 weeks	2	18
3 weeks	2	19
3 weeks	2	20
3 weeks	3	1	20.6	20.7	29
3 weeks	3	2	15.3	20.8	29.9
3 weeks	3	3	23.4	25.6	27.1
3 weeks	3	4	13.8	28.1	30.2
3 weeks	3	5	20	22.1	23.4
3 weeks	3	6	24.6	27.9	23
3 weeks	3	7	20.3	17.8	31.7
3 weeks	3	8	19.1	22.4	31.6
3 weeks	3	9	15	25.8	29.4
3 weeks	3	10	27.5	26.9	29.9
3 weeks	3	11	13.3	18.9	25.3
3 weeks	3	12	28	25.8	32.6
3 weeks	3	13	15.2	21.4	22.5
3 weeks	3	14	18.9	26.3	35.2	36.7
3 weeks	3	15	21.5	23.3	29.9
3 weeks	3	16
3 weeks	3	17
3 weeks	3	18
3 weeks	3	19
3 weeks	3	20
3 weeks	4	1	30.5	24.5	18.5
3 weeks	4	2	24.9	19.7	20.9
3 weeks	4	3	20.6	24.7	21.7
3 weeks	4	4	17.7	23	21.7
3 weeks	4	5	17.9	24	22.7	34.2
3 weeks	4	6	16.5	22.8	26.4
3 weeks	4	7	19.2	9.4	26.4	24.7
3 weeks	4	8	19.4	27	27
3 weeks	4	9	20.3	25.8	27.2
3 weeks	4	10	12.9	15.4	27.5	24.3
3 weeks	4	11	16.5	22.6	28.5
3 weeks	4	12	16	26.8	28.7
3 weeks	4	13	16.2	24.5	29.1
3 weeks	4	14	18.7	27.2	29.6
3 weeks	4	15	14.4	22.5	33.5
3 weeks	4	16
3 weeks	4	17
3 weeks	4	18
3 weeks	4	19
3 weeks	4	20

## Sheet: Gill histology
Epithelial and mucous hyperplasia							Oedema
Score	CTRL (T0)	Protec Gill (T0)	CTRL (T3)	Protec Gill (T3)			Score	CTRL (T0)	Protec Gill (T0)	CTRL (T3)	Protec Gill (T3)
Score 0	0.3	0.15	0.067	0.467			Score 0	0.85	0.45	0.633	1
Score 1	0.35	0.45	0.333	0.333			Score 1	0.15	0.55	0.367	0
Score 2	0.35	0.35	0.433	0.2
Score 3	0	0.05	0.167	0
Lamellar fusion							Pathogen load
Score	CTRL (T0)	Protec Gill (T0)	CTRL (T3)	Protec Gill (T3)			Score	CTRL (T0)	Protec Gill (T0)	CTRL (T3)	Protec Gill (T3)
Score 0	0.3	0.15	0.067	0.5			Score 0	0.4	0.6	0.467	0.967
Score 1	0.35	0.45	0.333	0.3			Score 1	0.6	0.4	0.563	0.033
Score 2	0.35	0.35	0.433	0.2
Score 3	0	0.05	0.167	0
Tissue necrosis/degeneration
Score	CTRL (T0)	Protec Gill (T0)	CTRL (T3)	Protec Gill (T3)
Score 0	0.25	0.05	0.067	0.933
Score 1	0.4	0.55	0.367	0.067
Score 2	0.35	0.35	0.4	0
Score 3	0	0.05	0.167	0

## Sheet: Plasma parameters
Week	Cage	Fish	CRP	Lysozyme			Week	Cage	Fish	CRP	Lysozyme
0 week	1	1	28.5	2449			3 weeks	1	1	67.3	2535
0 week	1	2	30.5	2461			3 weeks	1	2	59	2071
0 week	1	3	19.4	2783			3 weeks	1	3	49.9	1962
0 week	1	4	1.3	2666			3 weeks	1	4	25.9	2015
0 week	1	5	38.4	3074			3 weeks	1	5	64.6	2222
0 week	1	6	35	3373			3 weeks	1	6	37.9	2493
0 week	1	7	6.1	2528			3 weeks	1	7	11.8	2681
0 week	1	8	2.3	2547			3 weeks	1	8	75	2283
0 week	1	9	8.8	2876			3 weeks	1	9	9.5	2269
0 week	1	10	17.4	2780			3 weeks	1	10	12	2186
0 week	2	1	14.5	3237			3 weeks	1	11	58.7	2353
0 week	2	2	35.1	3397			3 weeks	1	12	18.1	2404
0 week	2	3	26.1	2471			3 weeks	1	13	26.9	2780
0 week	2	4	37.7	2554			3 weeks	1	14	18.8	2059
0 week	2	5	26.1	2655			3 weeks	1	15	48.3	2152
0 week	2	6	60.3	2783			3 weeks	2	1	17.1	2389
0 week	2	7	35	2894			3 weeks	2	2	10.9	2493
0 week	2	8	25.5	3192			3 weeks	2	3	12.7	3056
0 week	2	9	13	2569			3 weeks	2	4	16.4	2901
0 week	2	10	55.6	2715			3 weeks	2	5	9	2098
0 week	3	1	26.6	2695			3 weeks	2	6	16.3	2345
0 week	3	2	25.6	2679			3 weeks	2	7	2.2	1959
0 week	3	3	30.2	2946			3 weeks	2	8	3.9	2856
0 week	3	4	23.2	3078			3 weeks	2	9	6.7	2672
0 week	3	5	67.8	2284			3 weeks	2	10	16.2	2737
0 week	3	6	9.7	2655			3 weeks	2	11	15.4	2145
0 week	3	7	5	2644			3 weeks	2	12	17.1	2389
0 week	3	8	8.9	2958			3 weeks	2	13	48	2528
0 week	3	9	9.4	3062			3 weeks	2	14	21.8	2361
0 week	3	10	3.2	3110			3 weeks	2	15	57	2707
0 week	4	1	12.9	2490			3 weeks	3	1	35	2511
0 week	4	2	8.1	2404			3 weeks	3	2	23.8	2310
0 week	4	3	3	2621			3 weeks	3	3	45.4	2322
0 week	4	4	9.3	2698			3 weeks	3	4	33.9	2550
0 week	4	5	19.3	3130			3 weeks	3	5	0.1	2642
0 week	4	6	9.5	3236			3 weeks	3	6	21.4	2455
0 week	4	7	14.4	2455			3 weeks	3	7	56.5	3065
0 week	4	8	6.3	2461			3 weeks	3	8	3.8	2367
0 week	4	9	1	2541			3 weeks	3	9	29.1	2356
0 week	4	10	9	2866			3 weeks	3	10	24.6	2289
							3 weeks	3	11	28.1	2447
							3 weeks	3	12	0.7	2621
							3 weeks	3	13	15.2	2559
							3 weeks	3	14	10.3	2532
							3 weeks	3	15	37.3	2526
							3 weeks	4	1	67.2	2824
							3 weeks	4	2	31	3172
							3 weeks	4	3	20.5	2885
							3 weeks	4	4	23.6	2810
							3 weeks	4	5	0.8	2436
							3 weeks	4	6	4.9	2383
							3 weeks	4	7	72	3492
							3 weeks	4	8	5.6	2834
							3 weeks	4	9	42.1	2609
							3 weeks	4	10	10.3	2503
							3 weeks	4	11	14.1	2595
							3 weeks	4	12	12.5	2429
							3 weeks	4	13	4.2	2992
							3 weeks	4	14	1.3	2719
							3 weeks	4	15	27.5	3368
